# Supplementary material for: New World dung beetle (Coleoptera: Scarabaeidae: Scarabaeinae) colonization of a recent Miocene insular territory: The case of Costa Rica
Source: Ecol Evol. 2024 May 30;14(6):e11436. doi: 10.1002/ece3.11436 (PMC11139973; doi:10.1002/ece3.11436)
Supplement: Supplementary file 1 — Appendix S1. [file ECE3-14-e11436-s001.xlsx]

## Sheet: Hoja1
Genus	Species	Region	Distribution	Altitude minimun (m a.s.l.)	Altitude_maximun (m a.s.l.)	Body size (mm)
Canthidium	angusticeps	Caribbean	NSA	0	1800	6.5
Canthidium	annagabrielae	Caribbean	NCP	0	1300	4
Canthidium	ardens	Caribbean	MP	0	1900	4
Canthidium	aurifex	Caribbean	NSA	0	1000	4
Canthidium	centrale	Caribbean	NASA	0	1500	9
Canthidium	darwini	Caribbean	NCP	1200	1800	4
Canthidium	n. sp. 223	Caribbean	NCP	1800	1800	4
Canthidium	discopygidiale	Caribbean	NCP	600	1600	5
Canthidium	emoryi	Caribbean	NCP	1300	1700	3.75
Canthidium	haroldi	Caribbean	NASA	0	1300	8
Canthidium	hespenheidei	Caribbean	NASA	0	1300	2.5
Canthidium	marianelae	Caribbean	NCP	1000	2100	3
Canthidium	perceptibile	Caribbean	NCP	600	2100	4
Canthidium	planovultum	Caribbean	NCP	1500	3000	4.5
Canthidium	priscillae	Caribbean	NCP	1000	1500	4.5
Canthidium	pseudopuncticolle	Caribbean	MP	300	600	5
Canthidium	tenebrosum	Caribbean	NCP	1200	2300	4
Canthidium	tuberifrons	Caribbean	NCP	400	900	8.5
Canthidium	vespertinum	Caribbean	MP	0	1900	4.5
Canthidium	n. sp. 219	Caribbean	NCP	0	1200	9
Canthidium	n. sp. 221	Caribbean	NCP	0	1000	8
Onthophagus	acuminatus	Caribbean	NASA	0	1500	6
Onthophagus	atriglabrus	Caribbean	MP	500	1700	7.5
Onthophagus	batesi	Caribbean	MP	0	1100	7
Onthophagus	chryses	Caribbean	MP	0	1800	6
Onthophagus	coscineus	Caribbean	NASA	0	1500	4
Onthophagus	crinitus	Caribbean	MP	0	1700	9
Onthophagus	cryptodicranius	Caribbean	NCP	0	1000	5.8
Onthophagus	dorsipilulus	Caribbean	NCP	1000	1900	5.9
Onthophagus	gazellinus	Caribbean	NCP	0	900	10.5
Onthophagus	genuinus	Caribbean	NCP	200	1100	6.5
Onthophagus	incensus	Caribbean	MP	600	2600	7.5
Onthophagus	limonensis	Caribbean	NCP	0	1000	6
Onthophagus	marginicollis	Caribbean	NASA	0	1000	5.5
Onthophagus	nemorivagus	Caribbean	NCP	0	1500	7
Onthophagus	nyctopus	Caribbean	NCP	0	1300	5
Onthophagus	praecellens	Caribbean	NASA	0	1500	6.5
Onthophagus	singulariformis	Caribbean	NCP	500		7.9
Onthophagus	solisi	Caribbean	NCP	700	1100	8.5
Onthophagus	stockwelli	Caribbean	NSA	0	700	8.5
Onthophagus	tapirus	Caribbean	NCP	0	1500	6.5
Onthophagus	viridivinosus	Caribbean	NCP	0	100	7.5
Canthidium	angusticeps	South Pacific	NSA	0	1800	6.5
Canthidium	ardens	South Pacific	MP	0	1900	4
Canthidium	aurifex	South Pacific	NSA	0	1000	5
Canthidium	centrale	South Pacific	NASA	0	1500	9
Canthidium	n. sp. 222	South Pacific	NCP	1800	1900	4
Canthidium	haroldi	South Pacific	NASA	0	1300	8
Canthidium	hespenheidei	South Pacific	NASA	0	1300	2.5
Canthidium	leucopterum	South Pacific	NCP	1400	2000	3
Canthidium	macroculare	South Pacific	NSA	300	1500	5.5
Canthidium	marielae	South Pacific	NCP	0	400	5
Canthidium	pallidoalatum	South Pacific	NCP	1300	2000	4.5
Canthidium	perceptibile	South Pacific	NCP	600	2100	4
Canthidium	planovultum	South Pacific	NCP	1500	3000	4.5
Canthidium	tenebrosum	South Pacific	NCP	1200	2300	4
Canthidium	tuberifrons	South Pacific	NCP	400	1900	8.5
Canthidium	variolosum	South Pacific	NCP	1300	1900	3
Canthidium	vespertinum	South Pacific	MP	0	1900	4.5
Canthidium	n. sp. 220	South Pacific	NCP	0	1400	8
Onthophagus	acuminatus	South Pacific	NASA	0	1500	6
Onthophagus	anthracinus	South Pacific	MP	1000	2100	4.5
Onthophagus	atriglabrus	South Pacific	MP	500	1700	7.5
Onthophagus	atrosericeus	South Pacific	NCP	1900	3000	7.5
Onthophagus	batesi	South Pacific	MP	0	1100	7
Onthophagus	bidentatus	South Pacific	NSA	0	1000	5.5
Onthophagus	chryses	South Pacific	MP	0	1800	6
Onthophagus	coriaceoumbrosus	South Pacific	NCP	0	1200	6.5
Onthophagus	coscineus	South Pacific	NASA	0	1500	4
Onthophagus	n. sp.	South Pacific	NCP	0	1700	9
Onthophagus	cyanellus	South Pacific	MP	1200	2700	8
Onthophagus	dicranius	South Pacific	NSA	0	600	5
Onthophagus	grataehelenae	South Pacific	NCP	1500	2100	8.5
Onthophagus	humboldti	South Pacific	NCP	2100	2200	6.1
Onthophagus	incensus	South Pacific	MP	600	2600	7.5
Onthophagus	inediapterus	South Pacific	NCP	1600	2000	5
Onthophagus	landolti	South Pacific	NASA	0	1800	5
Onthophagus	marginicollis	South Pacific	NASA	0	1000	5.5
Onthophagus	micropterus	South Pacific	NCP	2200	3000	7.5
Onthophagus	nubilus	South Pacific	NCP	1300	1300	5.1
Onthophagus	nyctopus	South Pacific	NCP	0	1300	5
Onthophagus	orphnoides	South Pacific	NCP	800	2100	10
Onthophagus	praecellens	South Pacific	NASA	0	1500	6.5
Onthophagus	propraecellens	South Pacific	NCP	1200	2100	7.5
Onthophagus	quetzalis	South Pacific	NCP	1000	2100	6
Onthophagus	sharpi	South Pacific	NASA	0	1700	7
Canthidium	aurifex	North Pacific	NSA	0	300	4
Canthidium	guanacaste	North Pacific	MP	0	900	5
Canthidium	laetum	North Pacific	MP	0	1000	5
Onthophagus	acuminatus	North Pacific	NASA	0	1500	6
Onthophagus	andersoni	North Pacific	NCP	900	1700	8.5
Onthophagus	anthracinus	North Pacific	MP	1000	2100	4.5
Onthophagus	atrosericeus	North Pacific	NCP	1900	3000	7.5
Onthophagus	batesi	North Pacific	MP	0	1100	7
Onthophagus	championi	North Pacific	MP	0	600	7
Onthophagus	cyanellus	North Pacific	MP	1200	2600	8
Onthophagus	hoepfneri	North Pacific	MP	0	600	4
Onthophagus	incensus	North Pacific	MP	600	2600	7.5
Onthophagus	landolti	North Pacific	NASA	0	1800	5
Onthophagus	marginicollis	North Pacific	NASA	0	1000	5.5
Onthophagus	orphnoides	North Pacific	NCP	800	2100	10
Onthophagus	praecellens	North Pacific	NASA	0	1500	6.5
Onthophagus	propraecellens	North Pacific	NCP	1200	2100	7.5
Onthophagus	quetzalis	North Pacific	NCP	1000	2100	6
